# Supplementary material for: A Home-Based Interdisciplinary Intervention to Enhance Functionality in Oncology Patients: Results from a Clinical Trial
Source: J Clin Med. 2025 Jun 20;14(13):4417. doi: 10.3390/jcm14134417 (PMC12250040; doi:10.3390/jcm14134417)
Supplement: Supplementary file 1 [file jcm-14-04417-s001.zip]

Archive with 1 entries (1 files):
- jcm-3694360-supplementary.pdf
